# Supplementary material for: Effect of high intakes of protein-only and carbohydrate-only on plasma metabolites and hormones, in addition to nitrogen excretion
Source: Front Endocrinol (Lausanne). 2025 Aug 11;16:1618142. doi: 10.3389/fendo.2025.1618142 (PMC12375484; doi:10.3389/fendo.2025.1618142)
Supplement: Supplementary file 1 [file DataSheet1.xlsx]

## Sheet: Summary
Sheet Summary
Insulin
Glucose
Glucagon
GLP-1
GIP
FFA
Lactate
Alanine
Leucine
Isoleucine
Valine
Tyrosine
Phenylalanine
Arginine
Proline
Ornithine
Tryptophan
Homocysteine
Cystathionine
Glutathione
Cysteine
Methionine
Serine
Glutamine
Taurine
Creatinine
Glutamic acid
Glycine
Threonine
Histidine
Lysine
Asparagine
Aspartic acid
Total 20 amino acids
Total urinary N excretion (g)
Total N balance (g)
Urinary N excretion (mg.kg.h)
Urinary N excretion (mg.kg)
%N excreted PRO uncorrected
%N excreted PRO corrected
Correlation N intake day before

## Sheet: Insulin
(pM)	Time (min)	PRO														CHO
		TR01	TR02	TR03	TR04	TR05	TR06	TR07	TR08	TR09	TR10	TR11	TR12	TR15	TR16	TR01	TR02	TR03	TR04	TR05	TR06	TR07	TR08	TR09	TR10	TR11	TR12	TR15	TR16
Before drink	0	57.81	42.51	46.61	26.94	107	57.23	63.32	46	45.23	29.46	24.25	28.68	30.32	37.31	94.27	33.37	59.05	26.51	66.14	37.21	46.22	91.29	57.24	25.82	15.97	50.13	21.27	28.91
15 min	15	211.1	129.5		105.1	704.7		377	231.8	197.3		76.32	168.4	119.1	211.3	511.7	165.4	457.2	142.4	687.6		416.8	359.7	185.7		146.3	191.4	145.8	278.7
30 min	30	277.2	190.1	141	168.4	831.4	72.29	403.9	215.6	264.7	166.7	183.8	77.22	141.4	209.9	504.3	359.2	447.1	181.2	1207	387.2	710.3	399.1	419.4	186	217	299.2	183.8	363.2
60 min	60	241	84.48	196.7	69.57	380		283.7	401.1	159.3	169.2	102.7	85.06	90.94	111.1	657.8	75.86	366.3	191.3	549.7	343.2	376.1	347.2	256.4	165	138.8	190.9	140.3	321.3
90 min	90	226.6	102.6		92.91	356.1		230.6	317.4	174	152.3	134.6	76.79	68.6	138.7	335.9	117.4	352	96.32	343.5		240.9	312.2	169.3	133.5	117.8	96.49	123	315.9
120 min	120	252.1	131.5	219.9	95.73	281.5	175.6	127.5	309.3	95.27	124.1	133.8	90.06	117.9	192.6	194.9	92.59	271.2	27.41	386.5	183.3	90.39	233.6	153.3	136.6	60.55	149	49.25	107.7
4h	240	37.22	19.72	81.48	12.01	120.4	72.61	62.3	62.58	15.6	10.29	19.24	14.68	22.07	26.16	43.78	24.84	46.63	8.23	51.76	16.78	51.49	53.09	38	10.46	9.8	37.53	32.33	13.97
8h	480	52.95	38.94		22.8	95.51	70.71	25	113.9	96.14	25.61	88.55	23.53	129.6	103.7	50.46	237.5	51.93	15.45	70.33	18.09	22.72	55.99	123.9	25.17	60.23	116.1	95.52	214.9
		male	male	female	male	male	male	female	female	male	female	male	male	female	female	male	male	female	male	male	male	female	female	male	female	male	male	female	female

## Sheet: Glucose
(mM)	Time (min)	PRO														CHO
		TR01	TR02	TR03	TR04	TR05	TR06	TR07	TR08	TR09	TR10	TR11	TR12	TR15	TR16	TR01	TR02	TR03	TR04	TR05	TR06	TR07	TR08	TR09	TR10	TR11	TR12	TR15	TR16
Before drink	0	4.11	3.55	4.07	4.23	5	5.32	4.5	4.54	4.24	4.2	4.67	4.24	4.8	4.28	4.88	3.97	4.57	4.12	4.62	4.22	4.38	4.23	4.24	4.2	4.57	4.3	3.73	4.28
15 min	15	3.89	3.83	3.71	3.79	4.33	5.15	4.6	4.33	4.04	4.14	4.86	4.18	4.97	4.24	6.51	4.97	5.41	6.11	7.26	7.52	5.12	6.65	5.14	6.12	5.77	5.14	7.46	6.97
30 min	30	5.41	3.53	4.54	3.8	4.72	5.5	3.75	3.75	3.8	3.89	4.13	3.15	4.91	3.45	6.38	4.67	6.87	6.36	7.01	9.09	5.04	5.32	5.93	6.38	4.17	4.2	8.14	7.3
60 min	60	3.66	2.8	4.14	2.33	3.61	4.86	2.71	3.67	2.94	3.68	3.1	3.05	4.14	3.58	5.54	2.92	4.17	4.1	4.58	6.27	2.55	4.37	3.63	7.07	2.97	3.17	4.65	5.58
90 min	90	3.74	2.95	4.45	3.23	4.19	4.49	2.83	4.07	3.46	4.01	2.94	2.88	4.19	3.93	4.12	2.86	4.41	3.45	4.68	5.8	2.4	4.44	2.9	5.23	3.48	2.48	5.08	5.66
120 min	120	3.94	3.32	4.26	3.63	3.7	4.38	3.13	4.01	3.76	4.3	3.36	2.98	3.97	4.02	3.8	2.72	4.18	2.27	4.91	4.64	3.44	3.91	3.78	5.15	4	2.96	4.07	3.58
4h	240	4.55	4.35	4.04	4.07	4.61	4.62	4.42	4.11	4.09	4.4	4.35	3.9	3.51	4.13	4.55	3.97	3.26	3.76	4	3.82	4.17	3.48	3.46	3.32	3.9	3.98	3.1	2.97
8h	480	4.33	3.68	4.52	3.42	4.34	4.68	3.5	3.87	3.74	3.92	3.99	3.55	4.54	5.03	4.14	5.22	4.03	3.52	4.14	4.01	3.7	5.79	5.18	3.89	4.21	4.96	4	5.04
		male	male	female	male	male	male	female	female	male	female	male	male	female	female	male	male	female	male	male	male	female	female	male	female	male	male	female	female

## Sheet: Glucagon
(pM)	Time (min)	PRO														CHO
		TR01	TR02	TR03	TR04	TR05	TR06	TR07	TR08	TR09	TR10	TR11	TR12	TR15	TR16	TR01	TR02	TR03	TR04	TR05	TR06	TR07	TR08	TR09	TR10	TR11	TR12	TR15	TR16
Before drink	0	8.42	6.02	12.31	9.54	11.43	3.67	3.53995	7.77	6.81181	3.89	2.4	3.99233	7.74	1.99576	9.95079	8.10492	21.0228	4.22257	8.99847	2.27456	4.32824	6.32	5.60405	3.21	1.92	4.20757	6.09	2.1282
15 min	15	28.7	18.41		23.59	26.42		10.0087	23.22	27.1006		5.75	10.0321	18.08	9.99531	7.42859	3.73722		2.38067	6.01131		2.38329	4.94	3.99292		1.9	3.48814	4.08	0.814002
30 min	30	32.33	25.72	39.7	37.25	37.28	4.89	13.3385	30.1	41.3483	1.81	11.17	15.9319	17.74	13.2939	4.29099	2.02154	24.7248	1.38665	3.47652	0.0821398	1.13517	3.87	2.14018	1.55	1.72	2.44809	2.29	0.895779
60 min	60	66.31	35.79	49.57	40.69	32.77		20.7043	34.01	52.7231	0.77	21.39	18.6559	16.51	13.9189	1.63717	1.58762	4.32876	1.18989	2.90114		1.67792	2.35	2.28158	0.73	2.5	1.39269	1.81	0.196904
90 min	90
120 min	120	67.23	38.66	57.39	48.47	31.42	12.29	25.2273	28.43	55.881	1.42	18.69	20.4025	30.81	17.5539	5.13569	1.41397	4.198	3.66884	2.55735		2.3049	2.91	2.92837	0.9	1.47	2.36468	2.89	1.13873
4h	240	9.39	12.15	21.86	9.58	18.67	17.5	8.38325	17	12.6337	4.93	3.99	7.26349	5.42	5.73597	5.12074	7.54718	14.6697	2.88338	4.06395	1.5238	1.54447	7.25	6.40427	3.61	2.61	2.60589	2.69	2.50586
8h	480
		male	male	female	male	male	male	female	female	male	female	male	male	female	female	male	male	female	male	male	male	female	female	male	female	male	male	female	female

## Sheet: GLP-1
(pM)	Time (min)	PRO														CHO
		TR01	TR02	TR03	TR04	TR05	TR06	TR07	TR08	TR09	TR10	TR11	TR12	TR15	TR16	TR01	TR02	TR03	TR04	TR05	TR06	TR07	TR08	TR09	TR10	TR11	TR12	TR15	TR16
Before drink	0	1.96	1.96	6.82	2.82	3.16	7.88	1.72	3.5	3.41	1.79	2.49	3.72	2.47	1.86	3.44	2.99	7.86	1.48	3	2.72	3.96	3.71	3.67	2.36	1.76	2.41	2.97	1.51
15 min	15	4.24	2.73		4.23	5.9		5.55	17.19	6.57		5.1	6.58	7.88	4.49	3.62	5.73	12.1	4.83	5.05		5.68	10.8	5.94		9.01	3.58	6.44	6.9
30 min	30	4.05	3.65	13.59	5.42	6.07	7.47	9.18	19.43	7.93	4.72	6.37	7.61	8.15	3.9	2.92	5.4	12.66	5.66	5.63	7.61	6.07	8.37	10.27	4.67	9.91	4.2	6.08	4.95
60 min	60	5.54	4.58	13.72	5.22	5.9		12.17	23.38	12.27	5.55	7.89	8.34	6.34	6.08	3.11	3.31	6.35	4.64	5.33	7.38	9.33	9.02	6.75	5.78	10.82	3.92	3.97	3.91
90 min	90
120 min	120	5.23	7.61	26.92	6.77	6.48	23.15	16.65	24.68	13.76	14.67	9.37	4.58	18.04	11.97	2.2	3.01	6.66	2.55	3.87	6.34	4.43	9.07	10.27	5.1	4.07	5.43	4.63	4.05
4h	240	6.99	8.66	17.31	14.05	9.01	11.75	7.52	15.65	12.01	11.38	7.66	9.17	6.88	9.2	2.16	4.65	6.44	2.09	3.77	2.9	2.34	5.34	3.51	2.83	2.36	6.61	2.72	2.43
8h	480
		male	male	female	male	male	male	female	female	male	female	male	male	female	female	male	male	female	male	male	male	female	female	male	female	male	male	female	female

## Sheet: GIP
(pM)	Time (min)	PRO														CHO
		TR01	TR02	TR03	TR04	TR05	TR06	TR07	TR08	TR09	TR10	TR11	TR12	TR15	TR16	TR01	TR02	TR03	TR04	TR05	TR06	TR07	TR08	TR09	TR10	TR11	TR12	TR15	TR16
Before drink	0	5.78	4.36	9.06	5.81	3.76	5.1	4.56	4.29	3.16	3.94	4.89	3.17	4.43	6.72	5.44	4.85	5.06	6.16	4.17	3.76	11.83	3.55	3.35	4.19	4.92	3.74	4.42	5.45
15 min	15	9	15.97		18.16	7.49		8.22	8.26	9.36		7.24	6.63	10.28	18.89	23.59	51.96	35.02	28.56	20.59		28.96	28.7	15		27.08	7.37	14.14	30.85
30 min	30	12.11	24.51	21.01	8.66	18.28	9.04	10.48	6.63	10.87	10.93	9.99	10	8.52	24.68	22.69	46.22	29.09	31.95	19.09	15.74	32.07	32.73	19.02	11.55	39.7	10.71	11.23	30.75
60 min	60	12.78	20.35	19.2	11.03	11.48		9.56	10.44	12.02	9.06	11.81	14.48	6.35	13.28	31.67	40.86	27.69	31.85	23.04	20.52	29.45	37.22	18.48	13.54	37.87	15.82	15.54	34.81
90 min	90
120 min	120	12.82	15.93	24.16	14.81	7.62	8.7	11.7	7.7	13.01	14.31	12.53	21.03	5.16	13.83	15.48	39.87	32.19	15.02	20.74	13.3	15.72	23.85	21.71	15.13	21.66	25.44	8.77	42.15
4h	240	4.55	6.92	25.1	4.15	4.96	6.45	4.57	4.08	4.47	8.46	3.27	4.23	3.92	5.48	4.32	5.04	5.77	5.57	3.7	3.17	3.98	3.43	3.46	3.65	3.59	47.57	3.61	5.13
8h	480
		male	male	female	male	male	male	female	female	male	female	male	male	female	female	male	male	female	male	male	male	female	female	male	female	male	male	female	female

## Sheet: FFA
(μM)	Time (min)	PRO														CHO
		TR01	TR02	TR03	TR04	TR05	TR06	TR07	TR08	TR09	TR10	TR11	TR12	TR15	TR16	TR01	TR02	TR03	TR04	TR05	TR06	TR07	TR08	TR09	TR10	TR11	TR12	TR15	TR16
Before drink	0	219.82	408.78	786.71	436.44	514.79	699.14	310.85	417.35	681.29	579.42	185.82	217.39	808.7	660.87	196.77	238.25	740.62	270.52	957.24	611.84	181.19	477.55	667.4	732.23	171.93	200	817.39	626.09
15 min	15	256.69	367.3		270.52	418		287.7	315.48	431.24		162.67	369.57	613.04	413.04	229.04	201.38	298.17	302.78	708.36		121	287.7	496.07		130.26	147.83	582.61	352.17
30 min	30	215.21	270.52	265.91	210.6	390.35	897.33	153.41	185.82	338.63	412.72	152.17	226.09	382.61	660.87	150.68	182.95	616.18	182.95	496.35	250.65	88.58	162.67	301.59	431.24	111.73	126.09	460.87	204.35
60 min	60	178.34	182.95	247.47	90.77	233.64		121	153.41	292.33	107.1	117.39	139.13	226.09	226.09	109.2	113.81	141.47	118.42	293.56	102.47	70.06	97.84	208.98	121	102.47	73.91	191.3	139.13
90 min	90	141.47	146.07		118.42	238.25		148.78	153.41	153.41	148.78	108.7	139.13	178.26	152.17	95.38	86.16	104.59	86.16	192.16		102.47	88.58	162.67	195.08	79.32	100	139.13	95.65
120 min	120	90.77	178.34	279.73	104.59	219.82	196.77	171.93	97.84	134.89	88.58	100	86.96	165.22	126.09	90.77	81.55	150.68	104.59	155.29	60.8	167.3	70.06	107.1	88.58	65.43	73.91	121.74	100
4h	240	123.03	464.09	496.35	173.73	284.34	176.56	343.26	204.35	241.39	699.82	117.39	169.57	447.83	252.17	141.47	459.48	878.89	252.08	500.96	547.01	204.35	565.53	834.1	630.36	153.41	156.52	539.13	478.26
8h	480	215.21	537.83		256.69	256.69	167.3	472.92	83.95	167.3	459.03	95.65	165.22	139.13	82.61	284.34	67.72	136.86	256.69	413.39	306.22	394.2	139.52	167.3	417.35	144.15	126.09	113.04	78.26
		male	male	female	male	male	male	female	female	male	female	male	male	female	female	male	male	female	male	male	male	female	female	male	female	male	male	female	female

## Sheet: Lactate
(mM)	Time (min)	PRO														CHO
		TR01	TR02	TR03	TR04	TR05	TR06	TR07	TR08	TR09	TR10	TR11	TR12	TR15	TR16	TR01	TR02	TR03	TR04	TR05	TR06	TR07	TR08	TR09	TR10	TR11	TR12	TR15	TR16
Before drink	0	0.54		1.03	0.54	1.09	1.69	0.8	0.59	0.79	0.59	0.65		1.67	0.89	0.7		0.71		0.69	1.1	1.04	0.63	0.8	0.62	1.46	0.69	1.2	0.75
15 min	15	0.58		1.84		0.88	1.58	0.71	0.72	0.62	1.74	0.76		1.67	0.76	0.91		0.53	0.5	0.63	1.28	0.81	0.69	0.6	2.31	0.98	0.9	1.36	0.68
30 min	30	0.53	0.56	2.2	0.59	1.03	2.68	0.97	0.67	0.66	0.67	0.81	0.58	1.33	0.76	1.07	0.53	0.78	0.77	0.97	1.13	1.15	0.91	0.94	0.7	1.19	1.05	1.29	1.03
60 min	60	0.77	0.67	1.23	0.68	0.88	1.58	1.01	0.73	0.68	0.64	0.96	0.54	1.2	1.02	1.4	0.75	1.03	1.04	1.18	1.33	1.41	1.13	1.06	1.89	1.01	1.06	1.46	1.22
90 min	90	0.78	0.68	2.94	0.66	0.8	1.67	0.96	0.66	1.05	0.63	0.88	0.61	1.28	1.5	1.14	0.76	1.02	1.03	1	1.61	1.29	0.96	0.95	0.95	0.93	1	1.98	1.84
120 min	120	0.71	0.75	1.97	0.71	0.9	1.65	0.77	0.59	0.69	0.56	0.89	0.7	1.79	1.62	1.16	0.72	0.84	0.93	0.97	1.04	1.18	0.84	0.93	0.92	0.98	1.04	1.43	1.26
4h	240	0.55	2.03	1.03	1.22	1.43	1.07	1.32	0.75	1.31	1.14	0.77	1.02	1.34	1.72	0.81	0.97	1.77	1.32	0.78	0.86	1.45	2.09	1.59	2.26	1.02	1.2	2.83	2.63
8h	480	0.88	2.65	1.27	1.26	0.82	1.21	2.62	0.79	1.26	1.28	0.89	0.8	1.84	2.16	1.04	1.31	2.79	1.59	1.03	1.53	1.63	2.8	1.13	1.22	1.09	1.37	1.46	2.62
		male	male	female	male	male	male	female	female	male	female	male	male	female	female	male	male	female	male	male	male	female	female	male	female	male	male	female	female

## Sheet: Alanine
(μM)	Time (min)	CHO													PRO
		TR01	TR02	TR04	TR05	TR09	TR11	TR12	TR03	TR07	TR08	TR10	TR15	TR16	TR01	TR02	TR04	TR05	TR09	TR11	TR12	TR03	TR07	TR08	TR10	TR15	TR16
Before drink	0	245.73	258.08	405.42	338.54	286.76	518.34	354.72	276	424	299		227	292	278.41	259.93	250.45	434.7	283.18	382.32	223.91	241	314	357	330	179	313
30 min	30														428.294	364.825	454.269	663.35	445.466	685.151	398.316	296	486	534	531	289	583
60 min	60	303.4	496.69	323.36	413.11	290.57	411.62	340.78	252	455	266		256	358	505.65	432.32	509.53	659.61	608.23	809.66	513.39	369	699	556	627	323	687
120 min	120	297.56	323.02	326.73	400.18	302.06	464.29	354.4	285	427	268		276	329	489.71	464.81	517.01	646.33	594.09	649.35	537.43	386	754	509	629	387	699
4h	240	254.39	216.07	248.01	321.98	266.14	334.07	331.92	285	316	245		240	349	270.32	327.29	394.67	426.43	376.92	372.32	444.27	345	514	370	542	291	596
		male	male	male	male	male	male	male	female	female	female	female	female	female	male	male	male	male	male	male	male	female	female	female	female	female	female

## Sheet: Leucine
(μM)	Time (min)	CHO													PRO
		TR01	TR02	TR04	TR05	TR09	TR11	TR12	TR03	TR07	TR08	TR10	TR15	TR16	TR01	TR02	TR04	TR05	TR09	TR11	TR12	TR03	TR07	TR08	TR10	TR15	TR16
Before drink	0	136.92	126.29	171.77	130.35	103.46	115.76	124.52	115	94.6	121		110	89.6	155.47	119.7	138.7	159.57	103.89	127.82	108.79	112	88.7	118	96.8	106	92.1
30 min	30														413.107	335.428	557.084	518.081	419.827	453.178	406.574	269	230	393	276	328	378
60 min	60	104.72	164.67	93.66	111.93	77.5	84.51	94.5	82.5	74.3	79.2		82.1	72	644.16	448.09	619.18	584.37	530.15	613.33	566.86	345	385	590	405	375	422
120 min	120	85.21	83.98	65.79	88.91	58.52	74.31	82.64	72.6	59.4	72.2		71.3	54.5	717.85	534.01	733.35	583.64	588.79	634.55	717.94	415	423	589	507	658	734
4h	240	105.78	91.59	89.05	115.85	74.91	102.65	87.87	96.6	74.4	95.3		97.2	78.3	259.71	289.33	278.33	412.74	358.53	199.22	369.22	297	238	329	409	233	302
		male	male	male	male	male	male	male	female	female	female	female	female	female	male	male	male	male	male	male	male	female	female	female	female	female	female

[truncated: 32 more sheets: Isoleucine, Valine, Tyrosine, Phenylalanine, Arginine, Proline, Ornithine, Tryptophan, Homocysteine, Cystathionine, Glutathione, Cysteine, Methionine, Serine, Glutamine, Taurine, Creatinine, Glutamic acid, Glycine, Threonine …]
